# Supplementary material for: Leveraging Large and Diverse Biobanks to Evaluate Gene–Disease Associations in Hypertrophic Cardiomyopathy
Source: J Pers Med. 2026 Mar 21;16(3):171. doi: 10.3390/jpm16030171 (PMC13028266; doi:10.3390/jpm16030171)
Supplement: Supplementary file 1 [file jpm-16-00171-s001.zip]

Archive with 1 entries (1 files):
- jpm-4167089-supplementary.xlsx
