# Supplementary material for: Leveraging Large and Diverse Biobanks to Evaluate Gene–Disease Associations in Hypertrophic Cardiomyopathy
Source: J Pers Med. 2026 Mar 21;16(3):171. doi: 10.3390/jpm16030171 (PMC13028266; doi:10.3390/jpm16030171)
Supplement: Supplementary file 1 [file jpm-16-00171-s001.zip › jpm-4167089-supplementary.xlsx]

## Sheet: Sheet1
Gene	Best Mask	P-Value: Best Mask	P-Value: Rare	Log10(P-Value: Rare)	HCM Cases	Controls	Beta	Combined AF
MYBPC3	LOF (MAF<1%)	1.418e-60	1.8744e-59	58.7271	1517	747362	4.13407	0.0003004
MYH7	missense0.5 (MAF<0.001%)	5.263e-40	3.15613e-39	38.5008	1517	747362	2.70919	0.0010996
ALPK3	LOF (MAF<1%)	7.127e-09	3.16945e-08	7.49902	1517	747362	2.47844	0.0005234
TNNT2	LOF+missense0.8 (MAF<0.1%)	1.306e-06	7.34941e-06	5.13375	1517	747362	2.44592	0.0002991
TNNI3	LOF+missense0.5 (MAF<0.1%)	5.914e-06	3.40522e-05	4.46785	1517	747362	2.07577	0.0004607
CSRP3	LOF+missense0.5 (MAF<0.1%)	0.0007405	0.00396063	2.40224	1517	747362	1.42773	0.0010342
ACTC1	LOF (MAF<1%)	0.006937	0.0284128	1.54649	1517	747362	4.18101	4.62e-05
MYL3	LOF+missense0.5 (MAF<0.1%)	0.003631	0.0170046	1.76943	1517	747362	1.54638	0.0006416
MYOM1	LOF+missense0.5 (MAF<0.001%)	0.00229	0.0111643	1.95217	1517	747362	1.31932	0.0007024
DSP	LOF+missense0.5 (MAF<0.1%)	0.006198	0.0337813	1.47132	1517	747362	0.652433	0.0041168
TPM1	LOF+missense0.5 (MAF<0.1%)	0.01132	0.07388	1.13147	1517	747362	1.66868	0.0003632
FHOD3	LOF+missense0.5 (MAF<1%)	0.2087	0.406889	0.390524	1517	747362	-0.47357	0.0004714
MYL2	LOF+missense0.5 (MAF<1%)	0.1142	0.38703	0.412255	1517	747362	1.02548	0.0009441
TNNC1	LOF+missense0.5 (MAF<1%)	0.2784	0.458923	0.33826	1517	747362	0.527494	5.47e-05
